# Supplementary material for: Study of Applying Naturally Occurring Mineral Materials for Silicone Pressure-Sensitive Adhesives
Source: Materials (Basel). 2023 Mar 3;16(5):2092. doi: 10.3390/ma16052092 (PMC10004305; doi:10.3390/ma16052092)
Supplement: Supplementary file 1 [file materials-16-02092-s001.zip]

Archive with 1 entries (1 files):
- materials-2185181-supplementary.pdf
